# Supplementary material for: Regional brain aging: premature aging of the domain general system predicts aphasia severity
Source: Commun Biol. 2024 Jun 11;7:718. doi: 10.1038/s42003-024-06211-8 (PMC11167062; doi:10.1038/s42003-024-06211-8)
Supplement: Supplementary file 3 — Supplementary Data 1 [file 42003_2024_6211_MOESM3_ESM.xlsx]

## Sheet: Patient Regional Brain Ages
Left Hemisphere	Left Domain General	Left Frontal	Left Language-Specific	Left Occipital	Left Parietal	Left Temporal	Right Hemisphere	Right Domain General	Right Frontal	Right Language Specific	Right Occipital	Right Parietal	Right Temporal
60.4454	63.952	57.7068	65.4818	56.8085	65.4024	67.1038	64.931	60.9237	64.467	64.5025	65.7506	65.2256	60.303
72.0742	65.1143	59.8398	58.0313	61.0323	63.1132	63.37	71.1036	65.9017	58.5818	59.5202	57.2029	61.6547	78.4177
89.0983	61.2356	61.9062	61.3822	47.1973	63.0585	58.9648	70.7306	57.6573	63.0992	53.9003	47.486	55.5255	58.8615
57.5033	37.2753	57.4128	53.6526	53.9181	38.3922	51.484	51.9799	38.0973	60.5061	50.4441	52.5649	29.875	54.618
46.3311	52.0712	46.9192	51.7464	30.7081	49.5663	45.0191	43.7303	51.9314	53.715	50.4234	30.1962	46.3398	42.0066
61.6403	59.0736	63.6684	58.9512	43.625	48.2449	44.9047	52.9956	59.9336	61.6383	56.8913	44.1318	56.7591	41.3003
90.8577	61.4351	61.7671	63.4204	71.7225	67.2505	79.2823	86.3092	62.802	68.1329	66.5981	69.897	68.0777	70.9902
80.3274	83.0441	74.6518	80.6239	62.512	82.8565	84.307	69.5807	77.3437	74.7773	75.9085	53.8345	80.7471	79.0069
47.277	56.9356	59.5728	67.0634	48.2031	62.3821	53.2604	57.2739	56.818	56.0143	57.7371	55.3695	62.468	57.991
46.314	54.2294	50.2553	48.716	51.5554	47.4932	41.5182	52.7559	46.3334	41.0328	57.8868	56.7954	47.2201	50.4444
72.1071	60.5821	57.6686	49.9353	45.9537	65.2052	49.4415	74.7557	56.3444	60.7297	62.5117	43.9791	52.2448	56.513
61.2134	50.5092	49.2856	52.6206	49.0918	55.1201	70.7435	71.9502	54.4625	70.0424	56.4687	53.7078	54.0342	73.8439
62.7507	36.1681	51.6603	52.2298	30.0059	32.5224	49.8312	42.4623	39.5245	49.1853	27.6561	38.8739	22.3707	39.9437
56.2044	55.9655	59.5117	65.5104	46.3712	64.6979	60.0181	59.7717	58.2377	59.7517	61.6927	68.4285	57.5552	64.3618
45.6075	61.2447	52.4801	48.3073	52.923	58.7339	49.2299	54.8462	61.3303	66.472	46.9117	57.0267	61.3685	53.2753
40.8229	57.4919	50.6036	51.0102	42.2759	58.5824	49.3494	44.172	51.2056	43.0095	49.8568	42.8858	63.3142	55.4956
71.5901	58.0791	48.3472	67.9267	64.2449	61.4116	63.2281	67.709	51.0492	59.2503	58.0982	70.6819	54.9953	59.7534
58.7431	56.8366	57.0258	53.769	50.8847	58.5781	52.436	65.3524	58.5878	67.9352	59.4948	52.2328	66.1646	51.1799
35.3405	51.5392	47.5901	50.4545	68.2102	53.3046	52.6518	38.5871	49.7448	37.393	49.1231	70.7545	51.2576	56.9667
68.3551	61.5152	65.5795	63.6483	67.0291	52.1381	70.1088	72.5295	66.5203	62.5181	65.37	57.473	57.8822	75.2557
45.767	35.6236	31.8547	39.4238	45.8014	39.0049	47.7148	51.6648	45.9551	36.1788	40.9276	55.4902	42.0558	41.8007
65.6232	58.616	63.3907	61.0907	50.0664	59.1177	62.1419	70.1675	55.2201	62.3249	61.8342	40.6626	59.4579	57.6065
58.4755	57.948	58.4807	59.9109	54.888	61.2511	61.7076	52.4247	60.622	56.1685	60.5653	50.2929	67.0198	58.9525
47.1748	48.7194	54.8833	50.557	49.6425	44.7376	51.66	53.1642	48.7242	55.0816	52.9673	49.9996	44.4605	49.9882
28.8308	50.5567	47.1053	52.4769	48.383	43.1896	48.1747	37.9474	52.7654	44.7036	58.9009	51.5309	43.8712	44.6608
37.1338	40.2535	35.5688	33.1653	39.1054	37.0642	34.2691	43.3921	42.0043	34.7225	30.3927	45.2997	38.1308	29.5368
22.4255	35.2017	33.7623	38.3937	41.8913	37.6062	31.7023	29.8379	37.2157	29.1852	35.5857	39.1901	36.2437	44.8894
33.5866	45.0409	39.4425	35.8455	49.5814	38.9567	45.1276	32.401	39.9995	41.749	36.5678	53.4537	37.3231	38.4661
24.8091	34.6305	25.4058	25.6674	34.7167	28.7149	27.0433	23.286	20.1832	29.5977	27.8242	36.4013	25.6754	30.6881
48.4257	52.5741	54.9702	47.7166	40.5591	54.589	44.7825	47.7671	57.6418	46.732	50.8649	45.935	44.0694	46.4559
23.7228	32.6032	33.2186	36.8822	46.5442	28.8047	33.2522	29.0299	35.3735	31.1422	32.921	37.2667	28.4458	39.0857
21.5248	26.2458	33.2601	20.9789	45.2095	22.3901	18.657	42.636	26.5188	42.0967	33.6056	44.1378	27.4664	23.9326
44.1844	44.1394	27.1931	50.5569	34.3818	24.271	61.1871	46.8781	38.4171	20.0846	40.6236	31.906	36.1199	55.7411
40.2283	54.1535	45.6833	47.5931	51.8076	50.9713	49.4776	56.9975	50.8798	46.9083	58.6613	55.3452	56.4662	54.637
41.2011	51.6125	41.3893	36.4916	44.8892	54.2615	41.2728	47.7985	45.1661	43.706	42.0471	47.5185	50.122	44.2111
52.101	43.8581	53.2736	54.6734	36.6339	44.9598	43.3937	47.9388	47.9893	56.3858	53.0066	32.925	48.8291	55.6116
57.9406	55.4085	55.9923	54.2972	36.9821	50.7051	56.381	51.6528	50.5334	52.7264	48.1736	51.8125	49.4074	52.1757
42.6023	57.1037	45.2103	46.3007	65.2884	59.7681	50.7415	60.1159	53.9936	47.7861	59.0966	61.058	68.7203	56.5703
31.8193	34.9492	42.3765	32.7991	28.9889	25.641	30.6719	21.0823	35.7652	37.3545	26.5553	35.4422	23.524	14.0667
18.189	41.6046	37.3094	35.6338	36.0761	41.924	36.2359	29.1307	34.6193	45.1233	42.9259	42.0737	36.6396	42.3246
32.1117	49.892	45.2672	39.9433	28.4012	40.1153	27.726	29.1684	42.2343	40.5861	43.9564	27.6458	32.1194	41.5277
61.0597	41.7648	42.5335	44.8829	52.1189	48.7355	52.6571	48.9136	48.7833	40.3238	52.4886	36.81	51.5414	62.3285
58.9224	56.2567	53.1465	57.9152	55.125	56.4255	66.042	66.6078	64.1891	64.6917	59.1616	56.7057	56.7701	55.452
28.388	35.9121	26.0889	22.488	48.1225	34.2138	27.25	29.8723	29.4386	18.781	34.3519	33.5402	37.0686	30.283
76.8788	73.6967	76.5349	76.8416	70.5435	72.2348	73.4754	75.0352	73.8304	78.762	72.0521	62.6591	74.3845	64.7253
32.1807	41.1915	38.238	44.4907	52.3255	45.1928	48.8961	34.5255	43.0375	37.0287	47.4391	52.8072	41.7744	55.114
26.7484	33.2737	29.4448	24.8878	28.5984	38.5218	27.5834	32.0841	34.3664	26.2224	34.2496	42.3948	43.0494	33.3787
33.3219	38.087	38.0028	41.3186	36.9843	34.748	47.8519	35.148	39.1065	42.0806	39.9192	41.2061	40.7048	57.3856
48.744	51.3799	55.2664	40.7114	35.1489	57.5987	37.2543	54.1921	54.3613	52.8267	46.8036	32.5895	61.4794	40.7445
59.3632	54.1253	52.2904	50.3083	45.0521	56.4778	52.925	53.6318	54.7977	51.6593	51.8267	52.3577	50.5998	50.3692
39.3801	29.9689	27.0462	28.1205	35.4676	40.1787	38.1572	37.0324	32.5279	37.4273	30.2718	38.4426	40.7809	42.4008
4.82978	28.645	17.7543	14.8841	29.457	30.2513	8.91734	18.8099	23.3764	22.3454	16.6349	25.7503	17.2453	18.2517
33.3244	47.1994	44.8451	42.3398	49.2503	45.9454	26.8307	35.5809	39.3007	39.2536	41.1999	53.2157	43.8122	38.7264
48.8548	56.6897	57.5003	46.4527	42.8244	50.4817	34.4062	51.6885	51.652	51.5013	48.8493	49.3991	53.8114	42.2872
39.0488	34.084	38.9007	39.8859	26.8459	31.3097	41.9011	26.5804	39.5802	40.6351	33.5617	27.6002	33.0079	34.3465
15.0195	19.6852	9.02026	16.4749	25.7039	27.4439	18.3927	11.8001	11.1361	9.51055	17.0117	31.3664	28.3182	20.9682
56.7545	63.5121	68.3515	68.9841	54.6648	56.1574	63.0311	52.5259	61.7551	70.6806	52.3866	51.3078	59.364	57.8158
51.6132	66.0473	53.4981	54.3332	34.0673	65.5451	58.6518	55.4917	62.4382	56.8542	66.6014	40.7527	59.9931	63.1035
42.5773	47.8787	40.9884	45.5519	37.0658	49.5523	36.0538	51.2692	41.6181	43.4611	46.0505	30.9824	50.7444	46.7316
56.0682	44.8772	50.1457	50.5523	32.4726	47.8124	49.3022	46.0602	47.5415	47.501	49.8345	36.9257	53.4021	37.4249
28.1386	41.6723	44.9395	45.6439	33.6862	26.5867	31.3359	35.6709	44.52	49.7173	42.6461	29.4532	26.4047	37.4507
52.5945	38.4108	40.3067	49.4819	45.3079	37.3592	46.3447	43.0136	33.6579	48.4777	41.4866	43.2636	37.2147	27.8361
19.0549	25.9023	27.7734	21.9515	34.608	36.1401	17.7643	19.755	23.6677	26.5758	27.8898	30.7409	29.5659	23.1614
52.4384	48.6135	51.3047	62.5153	41.1091	49.8193	50.9001	53.6524	51.672	50.7775	55.6111	42.2668	52.9305	54.069
20.6233	33.24	40.5074	28.6053	37.4434	23.5585	25.464	36.0267	36.8164	41.248	37.0267	36.6261	12.3056	28.6605
25.4357	37.3946	28.9286	32.8768	37.6065	29.3996	44.1236	33.6988	28.6345	30.4732	33.3604	52.9138	30.9422	36.9213
43.7624	39.8874	37.8608	41.1898	41.8103	37.5774	43.5283	45.711	42.5561	40.8421	44.3096	53.0723	40.9618	37.0292
53.8216	47.0651	49.8483	45.8335	43.0443	45.406	45.2773	47.4502	48.766	47.4325	48.3605	43.5749	36.9161	48.0163
53.887	37.5017	30.8856	41.9529	38.2612	49.192	42.7358	34.7746	32.1801	27.0233	37.7675	39.8861	39.7359	35.5409
47.4517	58.0539	56.4259	50.7884	51.4727	49.0103	53.7062	59.7504	53.5008	45.0282	55.0075	44.6064	64.98	48.0593
18.6372	24.7449	16.8162	12.5596	23.5813	33.97	28.2084	17.5351	16.7855	10.8485	21.9328	19.5087	18.8392	23.6451
39.6374	22.6584	19.8763	27.6738	34.8392	29.0058	36.8712	36.4999	22.6986	36.41	23.6301	33.0365	31.9868	38.6619
29.3029	35.698	36.1033	27.5135	36.7854	33.5572	34.4522	32.584	34.4784	22.6351	38.2478	31.764	34.228	39.8481
46.7231	43.4377	50.2028	42.3502	41.112	46.0389	52.4961	50.7696	48.5158	51.1522	43.523	43.9716	37.4072	47.0594
46.5521	54.9022	53.1816	59.5195	36.2476	49.7961	67.1171	53.1068	57.8573	61.3994	64.6211	37.144	57.9615	63.455
58.0298	54.5647	58.7871	39.9127	46.1505	47.9195	45.6885	38.5174	54.85	53.3905	36.3614	50.496	49.5505	39.2258
22.4889	34.7221	21.4345	29.7801	42.6123	33.134	36.0027	30.7449	31.581	18.071	30.5282	38.4465	33.3272	29.2081
36.2088	37.6213	30.7449	36.0726	35.0058	36.0787	42.4421	18.5006	26.8959	22.7432	32.3174	33.1672	23.2958	38.1063
44.4707	40.1526	32.8144	46.36	37.2551	40.6856	50.8921	28.7395	34.624	30.6956	36.664	40.4538	23.6692	41.7809
47.5533	52.9712	42.2247	40.3521	31.4369	59.5872	51.8735	44.6683	44.8373	53.8264	43.0204	48.47	45.376	49.5721
35.1894	47.8261	41.6987	43.3168	40.2796	40.2149	35.2184	47.6589	42.6803	45.2448	47.6304	46.705	45.9352	44.9225
43.9023	36.6933	39.6676	41.232	32.7013	28.9256	33.8449	46.2085	34.432	35.9367	35.7503	27.9009	34.6061	30.9827
46.3533	50.4203	49.8456	53.3842	55.5424	57.509	47.0936	35.2537	56.6793	41.5734	51.2067	51.335	53.3504	49.1017
37.2256	38.7996	37.2921	41.2861	44.5061	41.0476	39.0581	21.5226	33.713	34.4081	33.1737	57.3301	27.0319	39.0088
50.5433	41.2399	45.157	45.1426	50.326	39.9185	44.5585	38.2333	50.6861	36.7941	40.6974	46.3356	41.0823	36.8101
17.489	22.6919	25.7898	27.0854	26.2941	15.6726	22.4056	24.9168	17.6718	22.1385	22.4907	15.758	19.6864	30.2124
48.976	62.6132	56.6637	56.9463	54.2918	56.9312	50.7163	50.8371	57.0397	61.777	58.9444	57.6541	59.3317	58.8044
43.0332	40.5393	36.4618	42.1068	38.4248	35.5626	47.3132	48.8169	40.9677	39.3682	41.5196	45.8829	37.8978	47.9238
36.3037	35.9632	38.8426	34.5391	35.1063	30.0782	26.3938	35.8366	33.025	39.2704	26.6874	40.3312	26.2467	31.8032
19.5532	18.014	26.9149	32.279	27.8051	18.8212	31.49	16.8073	16.6278	15.1522	20.5553	32.6096	26.7366	25.101
35.2172	42.0981	42.6076	31.3502	41.3016	49.7632	37.094	33.5602	43.7975	40.9597	38.4653	43.8675	41.6819	42.6176
50.0592	54.9307	52.2968	49.4574	56.2904	53.2299	48.6422	42.4613	53.2298	52.9362	43.7584	61.5857	44.9157	44.6843
18.0936	21.4788	17.5258	25.3773	21.5589	18.2535	18.7995	20.2464	26.3541	7.31968	23.3396	36.2521	24.2038	24.738
49.612	51.2547	58.8291	53.1547	53.0119	48.6987	51.5973	54.3293	52.7255	56.8914	56.3163	54.5766	47.7361	54.7746
17.894	31.3048	39.8824	33.315	35.098	27.8843	24.5326	26.9837	34.5267	28.0864	23.6124	35.8952	32.1947	23.6508
52.5023	46.8356	46.7231	49.6458	40.2233	33.4854	47.1143	32.6542	48.8845	37.6239	39.5643	46.6616	35.1215	41.5251
62.4885	41.3518	38.7865	43.8309	40.7874	46.5628	49.3947	60.8761	45.2609	50.9133	43.2625	38.2256	44.5365	50.751
18.5953	40.5511	35.4549	35.4867	34.9516	47.7831	32.3212	28.6518	33.7016	34.2296	40.9165	30.9215	39.8092	42.1431
29.1722	49.1755	50.1321	40.7074	26.0371	43.4756	29.5152	34.0773	43.526	46.0317	31.9365	29.4019	50.3396	22.3727
41.5996	45.3821	47.1993	47.0728	22.9869	42.2092	48.3945	40.1821	41.6181	38.299	43.6541	31.7233	40.2377	39.3548
28.117	42.7135	40.8999	37.2027	37.9638	43.9079	24.5892	22.0132	34.5445	34.1081	38.4691	34.5812	27.6267	20.6781
37.0276	43.2584	44.5336	44.7367	50.181	38.8479	37.5227	32.9368	50.8082	36.0726	39.8176	51.6988	38.7599	34.0256
42.9712	59.0763	50.8067	39.8768	46.1661	55.6431	41.3619	57.4824	57.0749	59.1725	58.4769	40.4009	54.2189	47.76
74.5185	32.2538	20.2012	41.4642	101.767	42.2115	78.6481	43.0731	24.0196	14.2782	31.2309	39.9575	38.0398	47.0473
31.1832	32.3094	38.2849	29.0461	32.2764	25.8837	21.4672	21.0502	30.8364	28.9836	35.0992	20.8623	26.4472	32.5945
51.0923	43.9209	50.3363	53.5319	45.297	56.4185	54.0501	48.7018	55.1624	56.8819	46.5523	39.1713	59.9518	51.5492

## Sheet: PWA Regional PBA
Whole Brain	Left Hemisphere	Right Hemisphere	Left Language Specific	Right Language Specific	Left Domain General	Right Domain General	Left Frontal	Right Frontal	Left Temporal	Right Temporal	Left Parietal	Right Parietal	Left Occipital	Right Occipital
-0.580954	-0.0732586	-0.0714391	-0.0414612	-0.211113	-0.0387241	-0.277078	0.0355302	-0.214966	0.0433492	-0.17959	0.125267	-0.145878	-0.292571	-0.308612
-0.722405	0.101975	-0.539441	NaN	-0.231667	-0.0582972	-0.304066	0.07616	-0.321074	0.39364	-0.203374	0.163441	-0.270273	0.0660512	-0.14261
-0.648375	-0.0997635	-0.161929	NaN	-0.14582	-0.277006	-0.255726	-0.00774297	-0.280009	0.0742981	-0.0747604	-0.405326	-0.0895167	-0.177382	-0.342037
-0.639416	-0.237514	-0.242366	-0.0994981	-0.595294	-0.00728031	-0.462251	-0.10629	-0.104177	-0.027979	-0.29702	-0.329727	-0.399366	-0.136467	-0.00155938
-0.429723	0.0948895	-0.0252386	0.0144158	-0.330694	0.16601	-0.181655	0.164236	0.10507	0.160935	-0.147217	-0.122037	-0.191567	0.24384	0.0713359
-0.58747	-0.255123	-0.146934	-0.274141	-0.151836	NaN	-0.121605	-0.290977	-0.290969	-0.056347	-0.14261	NaN	-0.0820027	-0.0495071	-0.220423
-0.682389	-0.180126	-0.330238	-0.229984	-0.508728	-0.219195	-0.491362	-0.132493	-0.237475	0.0392785	-0.295215	-0.322642	-0.419797	-0.269986	-0.536082
-0.668855	-0.118806	0.428057	0.159106	0.206344	0.237375	0.118658	0.395527	0.328297	0.0908685	0.533857	-0.0555899	-0.102416	NaN	0.0161036
-0.273855	0.109983	-0.322577	-0.129881	-0.503944	0.0821299	-0.413611	-0.00862696	-0.279503	-0.237339	-0.224962	-0.253184	-0.260405	-0.11902	-0.408379
-1.40879	-0.18584	-0.440192	0.175049	-0.231801	0.300152	-0.140003	0.0514617	-0.130264	0.242709	-0.240354	-0.170333	-0.246389	-0.224877	-0.568692
-0.598717	-0.351755	0.0340748	-0.00223449	-0.112655	-0.0611151	-0.0907007	0.632617	0.149361	-0.131293	-0.0644209	0.0217907	0.0124432	-0.312593	-0.295413
0.103647	0.308643	0.350433	NaN	-0.0809702	-0.200836	0.0171633	0.431107	0.219279	0.548218	0.235887	-0.987058	0.351393	0.382212	0.0698562
-0.555376	0.000812605	-0.499787	0.0160129	-0.6242	0.0901111	-0.571652	0.22187	-0.208002	-0.0213476	-0.639032	-0.0833377	-0.539553	-0.171089	-0.652099
-0.873002	-0.156107	-0.419674	-0.322639	-0.796264	-0.0943312	-0.553297	-0.182841	-0.548484	0.0493726	-0.38477	-0.167715	-0.338879	-0.312899	-0.587654
-0.364582	0.0126181	-0.179423	NaN	-0.257816	-0.129905	-0.170979	-0.0711245	-0.362182	0.135246	-0.0395072	-0.0128411	-0.157154	-0.209993	-0.291281
-0.0123271	-0.177705	0.263369	0.0809577	-0.049612	-0.36588	-0.0451385	-0.13992	0.044826	0.145069	-0.0338632	-0.0230709	0.0450061	-0.0456519	-0.103975
-0.909809	0.0621672	-0.240872	0.314331	-0.501249	0.0899527	-0.361998	0.0695292	-0.0384278	0.300339	-0.0945512	0.146807	-0.321825	0.218603	-0.17932
-0.166903	-0.0378749	0.124248	0.116283	-0.31082	-0.0882095	-0.339236	-0.066894	0.0126264	0.316574	0.0821125	0.0245511	0.0410287	-0.215752	-0.265241
-1.21677	-0.209293	-0.591675	-0.170346	-0.311963	0.0157191	-0.299571	0.0774771	-0.353563	-0.0700329	-0.413521	-0.0635279	-0.38175	-0.453391	-0.412346
-0.306936	0.010387	-0.121442	NaN	-0.116207	0.187402	-0.0911571	0.129399	-0.0582572	0.190379	0.0847489	0.202006	0.123151	NaN	0.0858494
-0.48648	-0.0352201	-0.11146	-0.301996	-0.541817	-0.351449	-0.64183	-0.147927	-0.428902	-0.222955	-0.209954	-0.294662	-0.496942	-0.363115	-0.199066
0.198197	0.202846	0.0496502	-0.0268735	-0.193523	0.309746	-0.252017	0.198496	-0.113068	0.468962	0.156895	0.160003	-0.0666572	0.165856	0.160898
-1.88779	-0.356769	-0.814461	NaN	-1.28955	-0.615493	-1.18711	-0.703769	-0.606126	0.512541	-0.952687	0.292717	-1.20942	0.104168	-0.457894
-0.384266	0.04892	-0.119387	-0.0232535	-0.354068	0.0359898	-0.331236	0.05671	0.00257963	0.187748	-0.0733378	-0.128929	-0.23714	-0.457166	-0.390033
-1.62119	-0.381941	-0.403787	-0.548783	-0.941933	-0.414326	-1.14554	-0.313718	-0.609836	-0.0874635	-0.704771	-0.609264	-0.91404	0.0441324	-0.572952
0.14349	0.15621	0.333269	0.243523	0.230353	0.299293	0.0557479	0.876979	0.148784	0.467081	0.523734	-0.0219581	0.267076	NaN	0.215235
-0.431166	-0.0372519	-0.0268827	-0.0902546	-0.292272	0.0632156	-0.274957	0.0494769	-0.153887	-0.124433	-0.258754	-0.0178537	-0.422666	-0.234685	-0.398838
0.103845	0.0439572	-0.184705	-0.114562	-0.357374	-0.155268	-0.314068	0.0404802	-0.265635	0.0723845	-0.108844	-0.103215	-0.265066	-0.318357	-0.384389
-0.600168	-0.0703208	-0.254671	-0.00850795	-0.380368	0.132432	-0.174429	0.240263	-0.253114	0.333006	-0.0767552	-0.263107	-0.130512	0.0746309	0.240722
-0.239314	0.175843	0.0824442	0.114147	-0.0350671	-0.26348	-0.187627	0.123719	-0.0883151	0.137586	0.211851	-0.187295	0.0340812	-0.201543	-0.172511
0.429628	1.59496	0.963654	NaN	0.604964	0.761774	0.714005	1.31999	0.871843	1.61283	1.14214	0.693695	0.521316	0.931687	0.770903
-0.0335983	-0.000463319	0.17608	0.00513678	-0.183912	0.0285217	-0.174501	-0.082238	-0.0746618	0.111649	-0.0598327	-0.12736	-0.157558	-0.318427	-0.208907
0.113273	0.0429755	-0.0407832	-0.291534	-0.367368	-0.0574235	-0.35875	-0.26728	-0.489055	0.5865	0.213755	-0.244256	-0.124712	0.00480781	0.0432662
-1.03266	-0.041243	-0.233967	-0.601293	-0.429293	0.500751	-0.208263	0.0510946	-0.330166	-0.278325	-0.372535	NaN	-0.177762	0.111378	-0.00931838
-1.07855	-0.307962	-0.533127	-0.459768	-0.567627	0.124996	-0.498512	-0.185686	-0.344186	-0.12563	-0.362494	0.0771148	-0.562468	-0.033808	-0.179221
0.117393	0.313465	-0.0342025	NaN	-0.165951	NaN	-0.031537	0.567986	0.114944	NaN	-0.185164	NaN	0.0343977	-0.226925	-0.281633
-0.922049	-0.327119	-0.826335	NaN	-0.681647	0.612123	-0.365572	0.412393	-0.280555	0.0273732	-0.5008	0.524613	-0.213272	0.655193	0.383035
-0.453993	-0.259262	-0.158092	-0.495372	-0.240737	-0.252869	-0.301402	-0.427454	-0.297875	-0.00189079	-0.0544732	-0.188735	-0.197809	-0.115119	0.000950689
-0.699177	-0.0933496	-0.358658	-0.519227	-0.5098	-0.581117	-0.806306	-0.495589	-0.498658	-0.198012	-0.220413	-0.180798	-0.211779	-0.415418	-0.253167
-0.0139021	0.252269	0.188092	-0.0276519	0.0385718	0.139915	-0.0169447	0.168393	-0.000308247	0.529794	0.315836	-0.198389	-0.047784	0.029997	-0.0556094
-0.0210297	0.183229	-0.0382511	0.198459	-0.233337	-0.382399	-0.225804	-0.0169246	-0.155973	0.278752	-0.122191	-0.625264	-0.131525	0.0481614	-0.0523565
-1.19731	-0.293158	-0.678522	0.0515273	-0.360431	0.062504	-0.351267	-0.0258591	-0.403468	0.188529	-0.217696	-0.435973	-0.33499	-0.144662	-0.594889
-0.16451	0.317391	-0.140276	-0.0869035	-0.353759	-0.289623	-0.41624	0.714756	-0.332193	0.0340228	-0.195664	0.317024	-0.248675	-0.443909	-0.413804
-0.480299	0.160835	0.032105	0.284648	-0.191542	0.362387	-0.335954	0.156004	-0.0560281	0.318374	0.0483733	-0.175713	-0.266556	-0.0297369	-0.141956
-1.49665	-0.242536	-0.0366743	0.148051	-0.833377	0.343378	-0.678658	0.113189	-0.570938	-0.0445818	-0.736886	0.633103	-0.491429	-0.196371	-0.857653
-0.564363	-0.190392	-0.261163	-0.114955	-0.319118	-0.139716	-0.339921	-0.0378386	-0.250703	0.011057	-0.14561	-0.179756	-0.317201	-0.185521	-0.538336
-0.378873	0.0245251	-0.068113	NaN	-0.101663	0.0671838	-0.251049	0.169019	-0.237444	0.091621	-0.19292	0.0548331	0.0143636	-0.00882354	-0.30947
-0.712084	0.0327639	-0.509913	NaN	-0.745908	-0.0304521	-0.654114	0.0652849	-0.410944	0.442299	-0.321791	-0.0512848	-0.435853	0.40115	-0.0331766
-0.237293	0.571044	-0.752832	0.682942	-0.527451	0.966368	0.0321771	0.778941	-0.0134821	0.576695	-0.260619	0.305216	-0.532654	0.294393	-0.427421
0.540356	0.863197	0.638691	0.819308	0.709204	0.565831	0.575107	0.688646	0.42377	1.09906	0.950038	0.588067	0.707432	0.957154	0.832232
-0.39145	0.244292	0.0906146	0.250941	-0.00649992	0.31506	-0.116507	0.115356	0.0561045	0.195183	0.14953	-0.132919	-0.120603	-0.0161385	-0.0871288
-1.11913	-0.231889	-0.272698	-0.00844845	-0.741343	-0.093522	-0.77006	-0.00267034	-0.509941	0.024939	-0.3885	-0.169297	-0.608776	-0.359635	-0.41902
-0.313654	0.266208	-0.580859	NaN	-0.449363	0.193651	-0.587655	0.00414856	-0.30526	0.668727	-0.286768	-0.0849841	-0.255388	0.219042	-0.454966
0.321036	0.418112	-0.342539	-0.276258	-0.490467	0.323741	-0.264111	0.0267333	-0.25836	0.137686	-0.356291	0.0412278	-0.183643	0.188005	-0.107122
-0.570503	0.157878	0.0453334	0.140481	-0.106482	0.0125729	-0.226416	0.0133482	-0.17838	0.151758	0.00586571	0.183563	0.0726233	0.0531758	-0.0902541
-0.492551	-0.0970245	-0.371161	-0.365982	-0.657662	-0.429403	-0.586952	-0.310439	-0.548704	-0.379176	-0.646896	-0.243736	-0.467044	-0.176229	-0.539763
-0.562505	-0.153839	-0.118023	-0.122433	-0.172121	-0.109896	-0.501802	0.299918	-0.321871	-0.235845	-0.243281	-0.372677	-0.344807	-0.3295	-0.453975
-0.69446	-0.109664	0.0164459	0.0855979	-0.271778	0.0272503	-0.40553	-0.0426871	-0.392486	0.120313	-0.0169899	-0.12848	-0.319904	0.05771	0.0352488
-0.125046	0.299308	0.54309	0.326615	0.13999	0.371512	0.106599	0.320757	0.26445	0.507672	0.304171	-0.00820083	0.213021	0.113551	0.101591
-0.100625	0.257378	0.243321	0.0300387	-0.231961	0.0291012	-0.291378	-0.0287152	-0.134927	0.292716	0.208769	0.230936	0.213743	-0.0259009	-0.0053644
0.569593	0.394416	0.548417	0.00779859	-0.0381733	0.0678462	-0.0863208	0.139266	0.185805	0.0696217	0.168701	0.167916	0.110995	0.14363	-0.0760298
-0.372388	-0.068368	0.00177283	0.132071	-0.137564	0.0858423	-0.139104	-0.018018	-0.165596	0.127162	-0.0396276	NaN	-0.0420989	-0.0410337	-0.11371
0.0432378	0.458325	0.1886	0.599887	0.186987	0.334219	-0.0174372	0.265372	0.193774	0.906199	0.490281	0.450816	0.297669	0.171206	0.0798719
-0.274381	0.633423	0.0959068	0.0188325	-0.0889665	0.521635	-0.0868058	0.528742	0.0356541	0.624145	0.224819	0.19593	-0.267592	-0.0729661	-0.226129
-0.395786	-0.110313	-0.168163	-0.314359	-0.396054	0.00207313	-0.32768	-0.081376	-0.203648	-0.121534	-0.261787	-0.177605	-0.333588	-0.36694	-0.328091
-0.687522	-0.385893	-0.21332	-0.0750906	-0.413493	-0.290175	-0.621294	-0.197598	-0.582343	-0.134205	-0.209287	-0.465259	-0.385264	NaN	-0.477914
0.0514949	0.643095	0.238995	0.278355	0.155333	0.565217	0.22551	0.563654	0.28734	0.600533	0.216107	0.364739	0.0211654	0.153601	0.00231089
-0.235077	-0.0666062	-0.00407149	0.000422445	-0.17287	-0.100669	-0.293607	0.0531086	-0.00196511	0.0454995	-0.140479	-0.4326	-0.259964	-0.25276	-0.350991
0.121418	0.149892	-0.345426	-0.65404	-0.413726	0.0392011	-0.42809	-0.0344919	-0.0398604	NaN	-0.0270715	-0.474717	-0.487314	0.197094	-0.327836
-0.247834	0.20373	0.136004	NaN	-0.043288	0.288212	-0.00832848	0.297812	0.0968365	0.333127	0.032314	0.00713716	0.0854309	0.122969	-0.13867
-0.357524	-0.0874833	-0.421381	-0.205778	-0.439032	0.00638659	-0.365005	0.205678	-0.425579	-0.218905	-0.426171	0.00638659	-0.326292	-0.351932	-0.482451
-1.2227	-0.166951	-0.483701	0.291205	-0.450326	0.453314	-0.356912	0.636003	-0.375821	0.383253	-0.41209	0.406392	-0.64924	0.333563	-0.586002
-0.162578	0.501272	0.502781	0.666842	0.508478	0.619312	0.521704	0.71449	0.583277	0.832038	0.778053	0.323264	0.269949	0.359228	0.222046
0.504556	0.536712	0.262574	0.581385	-0.0549534	0.901041	0.0189923	0.683827	0.115201	0.37489	0.106566	0.429556	-0.00583499	0.123883	-0.0803766
-0.227632	0.778057	0.337933	NaN	0.0679438	-0.0281044	0.0708268	0.641403	0.0814232	0.667579	0.377735	-0.264036	-0.0632571	-0.300933	-0.21965
1.26179	1.29894	1.05534	0.476604	0.928829	0.743354	0.881459	0.979269	0.921133	1.26129	1.20717	0.738255	0.75707	0.849999	0.705679
-0.412878	-0.134344	-0.132085	0.124429	-0.215875	0.211522	-0.174398	0.278723	-0.0229287	0.0409105	0.135631	-0.0319988	-0.177182	-0.0391902	-0.389286
-0.415639	-0.220543	-0.412263	0.0028697	-0.0695653	-0.150037	-0.224582	-0.204987	-0.460075	0.0735753	0.129212	-0.223013	-0.456336	-0.420861	-0.010374
-0.695357	-0.286959	-0.716734	-0.00364962	-0.678652	0.0137762	-0.624041	-0.226083	-0.675347	0.000648095	-0.656299	-0.0439607	-0.79494	-0.220379	-0.75797
-0.807415	-0.637349	-0.399277	-0.282953	-0.56596	-0.337083	-0.522657	-0.0212141	-0.220204	-0.362712	-0.309138	-0.683268	-0.42007	-0.274316	-0.51619
-0.112134	-0.0897669	0.0138559	NaN	-0.15246	0.0701384	-0.279815	0.0226928	-0.243654	0.42434	0.045231	0.0680183	-0.0347468	0.0409386	-0.154881
0.481022	1.29012	0.923834	0.941296	0.862799	0.63303	0.874295	1.08738	0.989169	1.16301	1.07398	0.729988	0.61834	0.73088	0.621828
-0.135484	0.232546	-0.0353946	0.200966	-0.245545	0.0506788	-0.142991	0.00934541	-0.240754	0.179234	-0.0838593	0.0540477	-0.248028	-0.013957	-0.198658
-0.547826	-0.363279	-0.695666	-0.488892	-0.643726	-0.483918	-0.820062	-0.602192	-0.893058	-0.449875	-0.559314	-0.675668	-0.68297	-0.487364	-0.442031
-0.239661	-0.0967624	-0.175235	0.103325	-0.010965	-0.150176	-0.177585	-0.110092	-0.215474	0.165664	0.185153	-0.348375	-0.0798884	-0.0797559	-0.217259
-0.489369	-0.396706	-0.895916	NaN	-0.896582	NaN	-0.921389	-0.518611	-0.419447	NaN	-0.585354	0.254556	-0.732171	0.166151	-0.671707
-0.532728	-0.364358	-0.480614	-0.524843	-0.608836	-0.323388	-0.572556	-0.409018	-0.452871	-0.374545	-0.475959	-0.324004	-0.60719	-0.133711	-0.354825
-0.490913	-0.24114	-0.312886	-0.113496	-0.447345	0.0904107	-0.402587	-0.0530842	-0.266267	-0.0767177	-0.358695	0.0323335	-0.322164	0.00335636	-0.399748
-0.1808	0.0867623	-0.455402	-0.156141	-0.362458	-0.265083	-0.678005	-0.3822	-0.80863	-0.0897032	-0.211404	-0.297963	-0.432683	-0.0712341	-0.0015287

## Sheet: PWA Regional GM Volume
Left Hemisphere	Left Domain General	Left Frontal	Left Language-Specific	Left Occipital	Left Parietal	Left Temporal	Right Hemisphere	Right Domain General	Right Frontal	Right Language Specific	Right Occipital	Right Parietal	Right Temporal
-0.695763	-0.962121	-0.573528	-0.97343	-0.464687	-1.00802	-0.844099	-0.591308	-0.788364	-0.551978	-0.902067	-0.61133	-0.754598	-0.712042
-0.363679	-0.304771	-0.56768	-0.56547	-0.96036	-0.741866	-0.358417	-0.422138	-0.684906	-0.364815	-0.760917	-0.570581	-0.882815	-0.738033
-0.38988	-0.46236	-0.468171	-0.60328	0.0555805	-0.169203	-0.856514	-0.304856	-0.593098	-0.553215	-0.379345	0.12446	-0.184558	-0.4489
-0.0963042	-0.181645	-0.331522	-0.431453	-0.197984	-0.0955077	-0.276373	-0.0697128	-0.121731	-0.136603	-0.559791	-0.238802	0.0655671	-0.317973
0.272515	-0.273693	-0.181089	-0.0643695	1.05561	-0.0578636	0.571334	0.271806	-0.254079	-0.2305	-0.0986838	1.07544	0.0707859	0.645867
-0.247186	-0.679609	-0.811795	-0.485748	-0.140899	-0.353367	0.572967	-0.2514	-0.650705	-0.657362	-0.225766	0.0582947	-0.510916	0.445306
-0.65701	-0.258535	-0.506314	-0.600776	-1.61603	-0.263118	-0.539584	-0.777439	-0.532878	-0.536965	-0.812059	-1.5734	-0.0503211	-0.974523
-1.36701	-1.52399	-1.45308	-1.66341	-0.942152	-1.53131	-1.0159	-1.45489	-1.56877	-1.59728	-1.56561	-0.43446	-1.73079	-1.36485
-0.477915	-0.342517	-0.357001	-0.707719	-0.0995217	-0.563891	-1.05152	-0.633775	-0.350055	-0.595626	-0.614195	-0.514059	-0.478792	-1.12856
-0.166338	-0.393245	-0.105066	-0.00536569	-0.0722047	-0.386827	-0.158159	-0.227343	-0.0883051	-0.215764	-0.412685	-0.302849	0.0141696	-0.292273
0.239109	-0.261787	-0.480407	-0.131704	0.079405	-0.0991301	0.91539	0.0851305	-0.509843	-0.687014	-0.651532	0.0559166	-0.46294	0.68638
-0.413773	-0.230277	-0.395229	-0.792647	0.0998474	-0.288323	-0.96074	-0.526414	-0.331391	-0.368422	-0.668169	-0.799179	-0.303132	-1.01739
0.215776	-0.00269687	0.335736	-0.100058	1.11054	0.254774	-0.040006	0.543591	0.128622	0.533207	0.86915	0.268336	0.723479	0.793807
-0.501365	-0.490047	-0.319976	-0.460303	-0.156471	-1.00779	-0.867022	-0.74868	-0.618887	-0.453377	-0.690463	-1.02504	-1.06908	-1.04277
-0.435435	-0.6124	-0.483475	-0.0959327	-0.280181	-1.01329	-0.40116	-0.43133	-0.528504	-0.345747	-0.0294998	-0.648011	-0.909698	-0.399943
-0.15396	-0.493215	-0.440093	-0.383416	0.345546	-0.473413	-0.0500863	-0.139387	-0.416161	-0.371587	-0.308195	-0.0375407	-0.456311	-0.0533212
-0.659601	-0.604459	-0.210526	-0.854361	-1.20564	-0.87457	-1.23323	-0.555311	-0.348796	-0.192379	-0.837181	-1.26806	-0.715592	-0.908811
-0.383776	-0.346903	-0.68227	-0.0698051	0.0108773	-0.547942	-0.178754	-0.462956	-0.465751	-0.680873	-0.488669	0.0269852	-0.831561	-0.372841
-0.326228	-0.64189	-0.213913	-0.0228084	-1.25797	-0.568755	-0.108833	-0.215384	-0.242754	-0.0728473	-0.055088	-1.3214	-0.492467	0.0531631
-0.844537	-0.959586	-0.940407	-0.951007	-1.16071	-0.774065	-0.741844	-0.709523	-1.10779	-0.808978	-1.15488	-0.470005	-0.871477	-0.691788
0.200321	0.30922	0.478997	0.228377	-0.12333	0.153897	0.223433	0.283572	0.0911421	0.591934	0.460614	-0.428734	0.207899	0.479242
-0.561909	-0.741544	-1.03042	-0.729261	0.0981164	-0.409695	-0.692902	-0.457684	-0.464055	-0.76374	-0.865375	0.0867672	-0.143748	-0.652212
-0.50311	-0.659509	-0.500682	-0.514714	-0.466422	-0.733376	-0.407424	-0.445434	-0.755727	-0.291618	-0.389618	0.0603892	-1.04734	-0.436359
-0.51759	-0.377133	-0.343079	-0.340306	-0.226497	-0.267451	-0.642999	-0.401827	-0.251457	-0.218094	-0.186895	0.0357418	-0.20998	-0.58795
-0.157922	-0.571828	-0.130832	-0.46347	-0.0121396	-0.293793	-0.14579	-0.0344944	-0.525855	-0.159721	-0.187774	-0.0670264	-0.165831	0.177049
0.495297	0.25697	0.555769	0.353532	0.610165	0.366884	0.485061	0.590696	0.243113	0.855699	0.983362	0.2169	0.368342	0.666281
0.384189	0.436361	0.667867	0.343126	0.305434	0.263466	0.0361338	0.283335	0.234263	0.675692	0.247373	0.490775	0.13816	-0.185944
0.178647	-0.0515886	0.283413	0.428346	0.0848434	0.230331	0.214128	0.17736	0.206841	0.102767	0.371981	-0.145926	0.45512	0.32891
1.06312	0.947583	1.19276	1.1181	0.872176	1.35227	0.776154	0.904317	1.21691	0.828397	0.727546	0.817894	1.32508	0.72696
-0.0636986	-0.399282	-0.517662	0.0302462	0.632489	-0.102448	0.0424074	-0.0813532	-0.519641	-0.508396	-0.0984337	0.0410985	-0.0915695	0.127759
0.592099	0.512987	0.596947	0.589983	0.0792586	0.631629	0.415884	0.568845	0.505193	0.754418	0.436508	0.340253	0.582633	0.100434
0.714657	0.668842	0.289182	0.778202	0.0081128	1.318	1.04192	0.68176	0.827151	0.289435	0.608207	0.105193	1.11654	1.02162
0.379808	0.319508	0.572219	-0.0140738	0.716533	0.665385	-0.218057	0.366161	0.271774	0.415563	0.195329	1.163	0.539018	0.0276954
-0.292911	-0.457403	-0.224041	-0.0144197	-0.419646	-0.364639	-0.2145	-0.390589	-0.271042	-0.16892	-0.620775	-0.603379	-0.51822	-0.619898
0.193688	0.0029111	0.413419	0.498857	-0.133857	-0.135479	8.117e-05	0.148442	0.0606297	0.182107	0.107393	0.100068	-0.410278	0.0696747
0.20647	0.265118	0.0329929	-0.145094	0.696003	0.33917	0.250786	0.0321107	0.0239471	-0.147709	-0.319518	0.87403	0.126379	-0.0501058
-0.176426	-0.524095	-0.460215	-0.31743	0.584021	-0.131991	-0.185499	-0.179638	-0.314889	-0.34652	-0.279939	-0.0848348	-0.0563997	-0.0694907
-0.367535	-0.421292	-0.173412	-0.145195	-1.13927	-0.553648	-0.132714	-0.39032	-0.352798	-0.131582	-0.508626	-0.76226	-0.834363	-0.428577
0.657158	0.417184	0.378294	0.722555	0.903757	0.68375	0.986893	0.689246	0.421313	0.300635	0.874074	0.62272	0.995647	1.10056
0.231566	0.238979	0.320388	0.461493	0.558971	0.486786	0.0336134	0.25908	0.526851	0.109256	0.00436947	0.782199	0.459032	0.349974
0.259377	0.0138419	-0.216133	0.242277	0.907136	0.0951955	0.355409	0.314572	0.104336	-0.0830609	-0.00726111	1.06509	0.329669	0.326836
-0.369047	0.0133769	-0.0302733	-0.148875	-0.288886	-0.467953	-0.821016	-0.299835	-0.0922118	-0.0374937	-0.393247	0.388825	-0.482999	-0.813262
-0.640024	-0.729318	-0.713181	-0.804423	-0.632992	-0.540217	-0.267999	-0.573062	-1.00815	-0.598851	-0.409542	-0.62561	-0.560862	-0.181346
0.986787	0.633609	1.07862	0.845901	-0.274761	0.60317	1.49152	0.991372	0.738721	1.26317	0.516462	0.504236	0.459632	1.11985
-1.2262	-1.53781	-1.3003	-1.34121	-1.69546	-1.14774	-1.27334	-1.11713	-1.27976	-1.28632	-1.1917	-1.08955	-1.20881	-1.28578
-0.0108965	0.111885	0.666589	0.0326734	-0.229654	-0.55294	-0.150795	-0.154772	0.120895	0.462559	-0.156576	-0.203425	-0.422907	-0.515461
0.700068	0.988423	0.661611	0.960681	1.17592	0.780357	0.609871	0.599686	0.696828	0.485749	0.689082	0.319471	0.697899	0.827996
-0.181105	0.299078	-0.504095	0.669698	0.387468	0.63632	-0.420996	-0.255512	0.0800125	-0.968493	0.168598	0.597358	0.433317	-0.194965
0.19732	-0.0585295	-0.289423	0.202883	0.732275	-0.0585636	0.754689	0.108878	-0.137797	-0.256857	-0.136217	0.707808	0.05805	0.544396
-0.308534	-0.299491	-0.395488	-0.0962646	0.00139709	-0.382562	-0.155717	-0.437534	-0.535472	-0.57474	-0.295093	-0.334425	-0.355527	-0.231717
0.8819	0.630711	0.920092	0.756171	0.612279	0.534438	1.11872	0.653063	0.509864	0.640235	0.553512	0.256969	0.454505	0.807754
0.932538	0.974509	1.2399	1.5618	1.14127	1.11831	1.03261	1.04248	1.16143	1.28464	1.4828	1.25087	1.53294	1.17475
0.070033	-0.0326633	0.1978	0.269491	-0.105359	-0.174312	0.067378	-0.00222989	0.501682	0.0438792	0.298895	-0.353724	0.286399	-0.108608
-0.0893643	0.00508154	-0.343969	-0.266924	0.00958477	-0.271328	0.0300719	-0.00943489	0.116437	-0.0762659	-0.0892277	0.022054	-0.332133	0.10958
0.481486	0.632631	0.310417	0.300377	0.902736	0.778866	0.56398	0.607442	0.606881	0.444167	0.654687	1.19105	0.871887	0.612252
1.33132	1.08085	1.56196	1.2199	1.5216	0.478196	1.35281	1.37773	1.34925	1.83971	1.32534	1.16777	0.660858	1.12308
-0.680484	-0.963328	-0.711832	-0.83515	-0.319736	-0.432349	-0.726162	-0.677668	-0.910874	-0.816855	-0.549019	-0.0750521	-0.478906	-0.553194
-0.377265	-1.01768	-0.676112	-0.611991	0.404055	-0.628661	0.0263234	-0.594729	-1.04718	-0.787473	-0.907925	0.344298	-0.538756	-0.585975
0.35678	0.377225	0.654316	0.286712	0.720048	-0.0434921	0.00030801	0.322098	0.196491	0.429567	-0.118789	0.729902	-0.114034	0.207753
0.094815	-0.160301	0.0662007	0.013016	0.657893	0.0582701	0.398973	0.0705699	-0.297368	-0.173103	-0.0512839	0.471532	-0.0422822	0.654748
0.571945	0.189397	0.167242	0.539287	0.57306	0.410454	0.917419	0.483268	0.0833613	-0.230351	0.387081	1.07256	0.557081	0.862436
0.24952	0.638556	0.180762	-0.165098	0.0188046	0.627535	0.352831	0.303808	0.688346	0.165925	0.229778	0.393771	0.582635	0.47877
0.935417	0.924806	1.22409	1.19583	0.547348	0.950552	0.982132	0.763417	0.92355	0.850034	0.805269	0.863208	1.00531	0.742471
-0.354648	-0.306383	-0.303839	-0.427053	0.25875	-0.406114	-0.439984	-0.279892	-0.0955225	-0.391103	-0.351656	0.44112	-0.144494	-0.202041
0.632569	0.620463	0.33908	1.12321	0.686945	1.12999	0.813441	0.699186	0.498356	0.379549	0.824147	0.680496	1.23034	0.956677
0.337389	0.290027	0.521392	0.508845	0.954557	0.325624	-0.194421	0.440899	0.880644	0.741298	0.82975	-0.116652	0.929106	0.0665564
0.405451	0.4468	0.139344	0.11863	0.0162467	0.716439	0.392345	0.514328	0.323197	0.280917	0.161724	-0.260537	0.703309	0.761535
0.0249958	0.0240878	-0.199151	0.0705254	0.219513	0.488595	0.0590532	0.175651	0.127161	0.0253631	0.14041	-0.0443381	0.650959	0.305597
0.628042	0.652821	0.658235	0.288974	0.605296	0.438211	0.752336	0.548541	0.808237	0.632694	0.487201	0.173083	0.567297	0.74012
-0.372615	-0.525758	-0.437943	-0.269881	-0.271731	-0.449259	-0.160584	-0.472786	-0.472385	-0.531577	-0.332635	0.163353	-0.585711	-0.377643
1.0247	0.788713	1.13867	1.65349	1.40842	0.704611	1.1264	1.13986	1.33403	1.2998	1.13295	1.47693	1.15227	1.09415
0.69069	1.03405	0.65404	0.796447	0.786887	0.686229	0.762899	0.627477	0.954306	0.757188	0.718441	0.654688	0.548503	0.651897
0.479326	0.351645	0.831951	0.688925	0.892938	0.409147	0.300759	0.448868	0.61637	0.747139	0.454407	1.26999	0.392944	0.0486145
0.0516512	0.0344743	0.122404	0.110215	0.460472	0.295052	-0.0508921	0.0360436	0.034224	0.216944	-0.0471392	0.0090378	0.573734	-0.130147
-0.419565	-0.60094	-0.272829	-0.985741	0.623531	-0.548238	-0.873056	-0.469269	-0.620905	-0.438632	-0.869294	0.820563	-0.601857	-0.897827
-0.158697	-0.567052	-0.647528	0.0326128	0.161351	-0.194298	0.571956	-0.163819	-0.431216	-0.480833	0.491611	-0.125043	-0.18619	0.405795
0.708532	0.870156	1.10705	0.619822	0.284099	0.581827	0.732357	0.785429	1.0926	1.07311	0.776793	0.471857	0.902055	0.765279
0.47874	0.56124	0.790353	0.637383	0.725364	0.363572	0.0512483	0.7419	0.680872	1.07149	0.706193	0.913321	0.596579	0.333797
0.310986	0.145034	0.756544	0.139707	0.524851	0.120544	0.23331	0.247015	0.116662	0.543832	0.152064	0.537193	0.377605	-0.00866937
-0.213254	-0.438813	-0.0764968	0.0217012	0.97408	-0.331913	-0.498751	-0.176596	-0.125556	-0.102938	0.186661	0.366354	-0.174296	-0.225736
0.102959	-0.107082	-0.0778539	-0.0514419	-0.00520302	-0.0478111	0.300492	0.00734783	-0.134265	0.0155871	-0.212145	-0.338126	-0.3122	0.136703
0.637878	0.409724	0.333367	0.7282	0.976943	0.798017	0.84805	0.660331	0.725742	0.532898	0.366762	0.928228	0.640575	0.796732
-0.358403	-0.25684	-0.0840221	-0.215055	-0.883778	-0.569298	-0.564306	-0.277885	-0.397045	-0.146942	-0.0661687	-0.58735	-0.68991	-0.233061
0.208214	0.279275	0.473637	0.437117	-0.0593853	0.284395	-0.00871469	0.281949	0.471162	0.53903	0.400543	-0.480557	0.510199	0.249713
0.165276	0.353811	0.0969644	0.272692	0.0563016	0.408379	0.371972	0.0677743	-0.0149724	0.0715088	0.441613	-0.0259395	0.0481324	0.315893
1.12524	1.36223	0.970515	0.73969	1.41525	1.06666	1.26396	1.27164	1.3742	1.27316	1.08022	2.03683	1.3292	1.02523
-0.419022	-0.547042	-0.36041	-0.517666	-0.754989	-0.377336	-0.416084	-0.522401	-0.715551	-0.47703	-0.640391	-0.511012	-0.737536	-0.539622
0.434491	0.641588	0.257254	0.497644	0.356296	0.75232	0.531435	0.237679	0.361107	0.196583	0.0503997	0.0783235	0.406323	0.323748
0.6219	0.227025	0.630702	0.82724	0.705305	0.385345	0.862395	0.611024	0.596121	0.712539	0.848144	0.589551	0.575534	0.8564
0.768298	1.24117	1.05801	1.03164	1.30283	1.05434	0.152698	0.913783	1.4723	1.05933	1.31725	1.15347	1.16546	0.732029
0.00629828	0.129532	0.186729	0.107342	0.359572	-0.120753	-0.261051	-0.0369944	0.116221	-0.0308598	0.43734	0.150943	0.273356	-0.0764923
-0.434875	-0.63271	-0.536439	-0.104962	-0.584901	-0.601896	-0.00191837	-0.418193	-0.598434	-0.429579	0.00680812	-0.69307	-0.512895	-0.0199589
1.11681	1.18316	1.16893	0.892501	1.28433	0.720488	1.21985	1.07422	1.03121	1.34973	1.34582	0.718749	0.753586	1.17322
-0.601386	-0.471439	-0.404562	-0.454503	-0.463411	-0.442929	-0.677662	-0.560833	-0.417358	-0.313919	-0.320095	-0.324256	-0.407041	-0.74559
0.53888	0.636865	0.342048	0.593719	0.757362	0.942605	0.6479	0.645308	0.464635	0.491725	1.117	0.700436	0.898596	0.879817
0.060922	-0.169399	0.048087	-0.117755	0.420661	-0.246634	0.0927361	0.134013	-0.148335	0.304644	0.210533	0.510667	-0.250291	-0.0132304
0.114927	0.239816	0.18355	0.0236528	0.0660145	0.546369	-0.0405351	0.120881	0.222526	0.146039	0.124108	0.300657	0.395318	0.0820608
0.350491	0.18655	0.502362	0.686028	0.813322	-0.4826	0.313114	0.294075	0.468458	0.333423	0.142603	1.14296	-0.154428	0.0914896
0.37339	-0.0836077	-0.0628918	0.12997	1.49399	0.309781	0.769871	0.499569	0.349261	0.170785	0.653081	0.962514	0.41571	0.97887
0.32125	0.0644022	-0.0144086	-0.207294	1.2772	0.0432976	0.495698	0.466468	0.37094	0.0869524	0.323336	0.90484	0.512663	0.789429
0.653507	0.369603	0.584292	0.745101	0.612628	0.31657	0.982427	0.630406	0.569994	0.315367	0.798615	0.450361	1.05836	1.01446
0.235777	0.237412	0.401775	0.512799	-0.26169	0.225827	0.282303	0.232944	-0.0486171	0.404002	0.623002	-0.198181	0.213794	0.358723
-0.283724	-0.529176	-0.252341	-0.142144	-0.00374528	-0.53748	-0.0389616	-0.400256	-0.560658	-0.422318	-0.509061	0.399541	-0.677167	-0.343895
0.163504	0.957808	1.4283	0.211598	-2.16938	0.571612	-0.706902	0.828959	1.22381	1.62662	0.651577	0.217269	0.911609	0.337277
0.574517	0.459992	0.365774	1.02558	0.864967	0.822274	0.89494	0.650309	0.676417	0.576561	0.30604	1.05881	0.850565	0.685276
-0.203651	-0.00639728	0.00937398	-0.446664	0.263659	-0.0206297	-0.441362	-0.224132	-0.463227	0.0822214	-0.0700496	0.406971	-0.370736	-0.474705

## Sheet: Control Regional Brain Ages
Whole Brain	Left Hemisphere	Right Hemisphere	Left Language Specific	Right Language Specific	Left Domain General	Right Domain General	Left Frontal	Right Frontal	Left Temporal	Right Temporal	Left Parietal	Right Parietal	Left Occipital	Right Occipital
66.9702	60.4454	64.931	65.4818	64.5025	63.952	60.9237	57.7068	64.467	67.1038	60.303	65.4024	65.2256	56.8085	65.7506
79.9604	72.0742	71.1036	58.0313	59.5202	65.1143	65.9017	59.8398	58.5818	63.37	78.4177	63.1132	61.6547	61.0323	57.2029
79.2109	89.0983	70.7306	61.3822	53.9003	61.2356	57.6573	61.9062	63.0992	58.9648	58.8615	63.0585	55.5255	47.1973	47.486
43.3797	57.5033	51.9799	53.6526	50.4441	37.2753	38.0973	57.4128	60.5061	51.484	54.618	38.3922	29.875	53.9181	52.5649
42.7307	46.3311	43.7303	51.7464	50.4234	52.0712	51.9314	46.9192	53.715	45.0191	42.0066	49.5663	46.3398	30.7081	30.1962
57.8701	61.6403	52.9956	58.9512	56.8913	59.0736	59.9336	63.6684	61.6383	44.9047	41.3003	48.2449	56.7591	43.625	44.1318
80.2127	90.8577	86.3092	63.4204	66.5981	61.4351	62.802	61.7671	68.1329	79.2823	70.9902	67.2505	68.0777	71.7225	69.897
63.7899	80.3274	69.5807	80.6239	75.9085	83.0441	77.3437	74.6518	74.7773	84.307	79.0069	82.8565	80.7471	62.512	53.8345
47.5472	47.277	57.2739	67.0634	57.7371	56.9356	56.818	59.5728	56.0143	53.2604	57.991	62.3821	62.468	48.2031	55.3695
58.2833	46.314	52.7559	48.716	57.8868	54.2294	46.3334	50.2553	41.0328	41.5182	50.4444	47.4932	47.2201	51.5554	56.7954
51.3046	72.1071	74.7557	49.9353	62.5117	60.5821	56.3444	57.6686	60.7297	49.4415	56.513	65.2052	52.2448	45.9537	43.9791
69.6502	61.2134	71.9502	52.6206	56.4687	50.5092	54.4625	49.2856	70.0424	70.7435	73.8439	55.1201	54.0342	49.0918	53.7078
54.3133	62.7507	42.4623	52.2298	27.6561	36.1681	39.5245	51.6603	49.1853	49.8312	39.9437	32.5224	22.3707	30.0059	38.8739
58.3901	56.2044	59.7717	65.5104	61.6927	55.9655	58.2377	59.5117	59.7517	60.0181	64.3618	64.6979	57.5552	46.3712	68.4285
57.0076	45.6075	54.8462	48.3073	46.9117	61.2447	61.3303	52.4801	66.472	49.2299	53.2753	58.7339	61.3685	52.923	57.0267
16.4599	40.8229	44.172	51.0102	49.8568	57.4919	51.2056	50.6036	43.0095	49.3494	55.4956	58.5824	63.3142	42.2759	42.8858
82.267	71.5901	67.709	67.9267	58.0982	58.0791	51.0492	48.3472	59.2503	63.2281	59.7534	61.4116	54.9953	64.2449	70.6819
43.3682	58.7431	65.3524	53.769	59.4948	56.8366	58.5878	57.0258	67.9352	52.436	51.1799	58.5781	66.1646	50.8847	52.2328
44.8742	35.3405	38.5871	50.4545	49.1231	51.5392	49.7448	47.5901	37.393	52.6518	56.9667	53.3046	51.2576	68.2102	70.7545
62.9935	68.3551	72.5295	63.6483	65.37	61.5152	66.5203	65.5795	62.5181	70.1088	75.2557	52.1381	57.8822	67.0291	57.473
70.6837	45.767	51.6648	39.4238	40.9276	35.6236	45.9551	31.8547	36.1788	47.7148	41.8007	39.0049	42.0558	45.8014	55.4902
48.7175	65.6232	70.1675	61.0907	61.8342	58.616	55.2201	63.3907	62.3249	62.1419	57.6065	59.1177	59.4579	50.0664	40.6626
52.8335	58.4755	52.4247	59.9109	60.5653	57.948	60.622	58.4807	56.1685	61.7076	58.9525	61.2511	67.0198	54.888	50.2929
38.8066	47.1748	53.1642	50.557	52.9673	48.7194	48.7242	54.8833	55.0816	51.66	49.9882	44.7376	44.4605	49.6425	49.9996
31.5538	28.8308	37.9474	52.4769	58.9009	50.5567	52.7654	47.1053	44.7036	48.1747	44.6608	43.1896	43.8712	48.383	51.5309
49.4751	37.1338	43.3921	33.1653	30.3927	40.2535	42.0043	35.5688	34.7225	34.2691	29.5368	37.0642	38.1308	39.1054	45.2997
27.1671	22.4255	29.8379	38.3937	35.5857	35.2017	37.2157	33.7623	29.1852	31.7023	44.8894	37.6062	36.2437	41.8913	39.1901
40.9974	33.5866	32.401	35.8455	36.5678	45.0409	39.9995	39.4425	41.749	45.1276	38.4661	38.9567	37.3231	49.5814	53.4537
18.6981	24.8091	23.286	25.6674	27.8242	34.6305	20.1832	25.4058	29.5977	27.0433	30.6881	28.7149	25.6754	34.7167	36.4013
41.2657	48.4257	47.7671	47.7166	50.8649	52.5741	57.6418	54.9702	46.732	44.7825	46.4559	54.589	44.0694	40.5591	45.935
34.7578	23.7228	29.0299	36.8822	32.921	32.6032	35.3735	33.2186	31.1422	33.2522	39.0857	28.8047	28.4458	46.5442	37.2667
40.2361	21.5248	42.636	20.9789	33.6056	26.2458	26.5188	33.2601	42.0967	18.657	23.9326	22.3901	27.4664	45.2095	44.1378
58.1482	44.1844	46.8781	50.5569	40.6236	44.1394	38.4171	27.1931	20.0846	61.1871	55.7411	24.271	36.1199	34.3818	31.906
30.3679	40.2283	56.9975	47.5931	58.6613	54.1535	50.8798	45.6833	46.9083	49.4776	54.637	50.9713	56.4662	51.8076	55.3452
34.7902	41.2011	47.7985	36.4916	42.0471	51.6125	45.1661	41.3893	43.706	41.2728	44.2111	54.2615	50.122	44.8892	47.5185
47.2175	52.101	47.9388	54.6734	53.0066	43.8581	47.9893	53.2736	56.3858	43.3937	55.6116	44.9598	48.8291	36.6339	32.925
58.4002	57.9406	51.6528	54.2972	48.1736	55.4085	50.5334	55.9923	52.7264	56.381	52.1757	50.7051	49.4074	36.9821	51.8125
58.5684	42.6023	60.1159	46.3007	59.0966	57.1037	53.9936	45.2103	47.7861	50.7415	56.5703	59.7681	68.7203	65.2884	61.058
17.8194	31.8193	21.0823	32.7991	26.5553	34.9492	35.7652	42.3765	37.3545	30.6719	14.0667	25.641	23.524	28.9889	35.4422
21.6719	18.189	29.1307	35.6338	42.9259	41.6046	34.6193	37.3094	45.1233	36.2359	42.3246	41.924	36.6396	36.0761	42.0737
16.5997	32.1117	29.1684	39.9433	43.9564	49.892	42.2343	45.2672	40.5861	27.726	41.5277	40.1153	32.1194	28.4012	27.6458
76.0282	61.0597	48.9136	44.8829	52.4886	41.7648	48.7833	42.5335	40.3238	52.6571	62.3285	48.7355	51.5414	52.1189	36.81
74.9937	58.9224	66.6078	57.9152	59.1616	56.2567	64.1891	53.1465	64.6917	66.042	55.452	56.4255	56.7701	55.125	56.7057
43.4134	28.388	29.8723	22.488	34.3519	35.9121	29.4386	26.0889	18.781	27.25	30.283	34.2138	37.0686	48.1225	33.5402
77.1197	76.8788	75.0352	76.8416	72.0521	73.6967	73.8304	76.5349	78.762	73.4754	64.7253	72.2348	74.3845	70.5435	62.6591
4.04887	32.1807	34.5255	44.4907	47.4391	41.1915	43.0375	38.238	37.0287	48.8961	55.114	45.1928	41.7744	52.3255	52.8072
26.4842	26.7484	32.0841	24.8878	34.2496	33.2737	34.3664	29.4448	26.2224	27.5834	33.3787	38.5218	43.0494	28.5984	42.3948
-14.3838	33.3219	35.148	41.3186	39.9192	38.087	39.1065	38.0028	42.0806	47.8519	57.3856	34.748	40.7048	36.9843	41.2061
56.5996	48.744	54.1921	40.7114	46.8036	51.3799	54.3613	55.2664	52.8267	37.2543	40.7445	57.5987	61.4794	35.1489	32.5895
47.9861	59.3632	53.6318	50.3083	51.8267	54.1253	54.7977	52.2904	51.6593	52.925	50.3692	56.4778	50.5998	45.0521	52.3577
42.5167	39.3801	37.0324	28.1205	30.2718	29.9689	32.5279	27.0462	37.4273	38.1572	42.4008	40.1787	40.7809	35.4676	38.4426
14.2492	4.82978	18.8099	14.8841	16.6349	28.645	23.3764	17.7543	22.3454	8.91734	18.2517	30.2513	17.2453	29.457	25.7503
37.6496	33.3244	35.5809	42.3398	41.1999	47.1994	39.3007	44.8451	39.2536	26.8307	38.7264	45.9454	43.8122	49.2503	53.2157
49.4967	48.8548	51.6885	46.4527	48.8493	56.6897	51.652	57.5003	51.5013	34.4062	42.2872	50.4817	53.8114	42.8244	49.3991
33.1185	39.0488	26.5804	39.8859	33.5617	34.084	39.5802	38.9007	40.6351	41.9011	34.3465	31.3097	33.0079	26.8459	27.6002
12.1924	15.0195	11.8001	16.4749	17.0117	19.6852	11.1361	9.02026	9.51055	18.3927	20.9682	27.4439	28.3182	25.7039	31.3664
53.7191	56.7545	52.5259	68.9841	52.3866	63.5121	61.7551	68.3515	70.6806	63.0311	57.8158	56.1574	59.364	54.6648	51.3078
47.5629	51.6132	55.4917	54.3332	66.6014	66.0473	62.4382	53.4981	56.8542	58.6518	63.1035	65.5451	59.9931	34.0673	40.7527
35.9989	42.5773	51.2692	45.5519	46.0505	47.8787	41.6181	40.9884	43.4611	36.0538	46.7316	49.5523	50.7444	37.0658	30.9824
48.6717	56.0682	46.0602	50.5523	49.8345	44.8772	47.5415	50.1457	47.501	49.3022	37.4249	47.8124	53.4021	32.4726	36.9257
20.6176	28.1386	35.6709	45.6439	42.6461	41.6723	44.52	44.9395	49.7173	31.3359	37.4507	26.5867	26.4047	33.6862	29.4532
57.273	52.5945	43.0136	49.4819	41.4866	38.4108	33.6579	40.3067	48.4777	46.3447	27.8361	37.3592	37.2147	45.3079	43.2636
20.1781	19.0549	19.755	21.9515	27.8898	25.9023	23.6677	27.7734	26.5758	17.7643	23.1614	36.1401	29.5659	34.608	30.7409
62.6716	52.4384	53.6524	62.5153	55.6111	48.6135	51.672	51.3047	50.7775	50.9001	54.069	49.8193	52.9305	41.1091	42.2668
28.5357	20.6233	36.0267	28.6053	37.0267	33.24	36.8164	40.5074	41.248	25.464	28.6605	23.5585	12.3056	37.4434	36.6261
23.6869	25.4357	33.6988	32.8768	33.3604	37.3946	28.6345	28.9286	30.4732	44.1236	36.9213	29.3996	30.9422	37.6065	52.9138
43.2773	43.7624	45.711	41.1898	44.3096	39.8874	42.5561	37.8608	40.8421	43.5283	37.0292	37.5774	40.9618	41.8103	53.0723
48.412	53.8216	47.4502	45.8335	48.3605	47.0651	48.766	49.8483	47.4325	45.2773	48.0163	45.406	36.9161	43.0443	43.5749
58.9017	53.887	34.7746	41.9529	37.7675	37.5017	32.1801	30.8856	27.0233	42.7358	35.5409	49.192	39.7359	38.2612	39.8861
56.1315	47.4517	59.7504	50.7884	55.0075	58.0539	53.5008	56.4259	45.0282	53.7062	48.0593	49.0103	64.98	51.4727	44.6064
27.9315	18.6372	17.5351	12.5596	21.9328	24.7449	16.7855	16.8162	10.8485	28.2084	23.6451	33.97	18.8392	23.5813	19.5087
46.0077	39.6374	36.4999	27.6738	23.6301	22.6584	22.6986	19.8763	36.41	36.8712	38.6619	29.0058	31.9868	34.8392	33.0365
20.524	29.3029	32.584	27.5135	38.2478	35.698	34.4784	36.1033	22.6351	34.4522	39.8481	33.5572	34.228	36.7854	31.764
47.4115	46.7231	50.7696	42.3502	43.523	43.4377	48.5158	50.2028	51.1522	52.4961	47.0594	46.0389	37.4072	41.112	43.9716
53.9206	46.5521	53.1068	59.5195	64.6211	54.9022	57.8573	53.1816	61.3994	67.1171	63.455	49.7961	57.9615	36.2476	37.144
57.6259	58.0298	38.5174	39.9127	36.3614	54.5647	54.85	58.7871	53.3905	45.6885	39.2258	47.9195	49.5505	46.1505	50.496
27.5115	22.4889	30.7449	29.7801	30.5282	34.7221	31.581	21.4345	18.071	36.0027	29.2081	33.134	33.3272	42.6123	38.4465
14.8584	36.2088	18.5006	36.0726	32.3174	37.6213	26.8959	30.7449	22.7432	42.4421	38.1063	36.0787	23.2958	35.0058	33.1672
26.44	44.4707	28.7395	46.36	36.664	40.1526	34.624	32.8144	30.6956	50.8921	41.7809	40.6856	23.6692	37.2551	40.4538
59.0396	47.5533	44.6683	40.3521	43.0204	52.9712	44.8373	42.2247	53.8264	51.8735	49.5721	59.5872	45.376	31.4369	48.47
36.5797	35.1894	47.6589	43.3168	47.6304	47.8261	42.6803	41.6987	45.2448	35.2184	44.9225	40.2149	45.9352	40.2796	46.705
34.3717	43.9023	46.2085	41.232	35.7503	36.6933	34.432	39.6676	35.9367	33.8449	30.9827	28.9256	34.6061	32.7013	27.9009
60.9081	46.3533	35.2537	53.3842	51.2067	50.4203	56.6793	49.8456	41.5734	47.0936	49.1017	57.509	53.3504	55.5424	51.335
40.7606	37.2256	21.5226	41.2861	33.1737	38.7996	33.713	37.2921	34.4081	39.0581	39.0088	41.0476	27.0319	44.5061	57.3301
64.2488	50.5433	38.2333	45.1426	40.6974	41.2399	50.6861	45.157	36.7941	44.5585	36.8101	39.9185	41.0823	50.326	46.3356
36.3794	17.489	24.9168	27.0854	22.4907	22.6919	17.6718	25.7898	22.1385	22.4056	30.2124	15.6726	19.6864	26.2941	15.758
43.593	48.976	50.8371	56.9463	58.9444	62.6132	57.0397	56.6637	61.777	50.7163	58.8044	56.9312	59.3317	54.2918	57.6541
40.742	43.0332	48.8169	42.1068	41.5196	40.5393	40.9677	36.4618	39.3682	47.3132	47.9238	35.5626	37.8978	38.4248	45.8829
55.2724	36.3037	35.8366	34.5391	26.6874	35.9632	33.025	38.8426	39.2704	26.3938	31.8032	30.0782	26.2467	35.1063	40.3312
38.3236	19.5532	16.8073	32.279	20.5553	18.014	16.6278	26.9149	15.1522	31.49	25.101	18.8212	26.7366	27.8051	32.6096
33.0884	35.2172	33.5602	31.3502	38.4653	42.0981	43.7975	42.6076	40.9597	37.094	42.6176	49.7632	41.6819	41.3016	43.8675
52.878	50.0592	42.4613	49.4574	43.7584	54.9307	53.2298	52.2968	52.9362	48.6422	44.6843	53.2299	44.9157	56.2904	61.5857
22.5211	18.0936	20.2464	25.3773	23.3396	21.4788	26.3541	17.5258	7.31968	18.7995	24.738	18.2535	24.2038	21.5589	36.2521
38.0872	49.612	54.3293	53.1547	56.3163	51.2547	52.7255	58.8291	56.8914	51.5973	54.7746	48.6987	47.7361	53.0119	54.5766
34.3035	17.894	26.9837	33.315	23.6124	31.3048	34.5267	39.8824	28.0864	24.5326	23.6508	27.8843	32.1947	35.098	35.8952
46.8572	52.5023	32.6542	49.6458	39.5643	46.8356	48.8845	46.7231	37.6239	47.1143	41.5251	33.4854	35.1215	40.2233	46.6616
63.1707	62.4885	60.8761	43.8309	43.2625	41.3518	45.2609	38.7865	50.9133	49.3947	50.751	46.5628	44.5365	40.7874	38.2256
18.6451	18.5953	28.6518	35.4867	40.9165	40.5511	33.7016	35.4549	34.2296	32.3212	42.1431	47.7831	39.8092	34.9516	30.9215
42.5833	29.1722	34.0773	40.7074	31.9365	49.1755	43.526	50.1321	46.0317	29.5152	22.3727	43.4756	50.3396	26.0371	29.4019
31.8753	41.5996	40.1821	47.0728	43.6541	45.3821	41.6181	47.1993	38.299	48.3945	39.3548	42.2092	40.2377	22.9869	31.7233
10.4206	28.117	22.0132	37.2027	38.4691	42.7135	34.5445	40.8999	34.1081	24.5892	20.6781	43.9079	27.6267	37.9638	34.5812
33.9871	37.0276	32.9368	44.7367	39.8176	43.2584	50.8082	44.5336	36.0726	37.5227	34.0256	38.8479	38.7599	50.181	51.6988
56.2765	42.9712	57.4824	39.8768	58.4769	59.0763	57.0749	50.8067	59.1725	41.3619	47.76	55.6431	54.2189	46.1661	40.4009
124.704	74.5185	43.0731	41.4642	31.2309	32.2538	24.0196	20.2012	14.2782	78.6481	47.0473	42.2115	38.0398	101.767	39.9575
4.191	31.1832	21.0502	29.0461	35.0992	32.3094	30.8364	38.2849	28.9836	21.4672	32.5945	25.8837	26.4472	32.2764	20.8623
43.0669	51.0923	48.7018	53.5319	46.5523	43.9209	55.1624	50.3363	56.8819	54.0501	51.5492	56.4185	59.9518	45.297	39.1713

## Sheet: Control Regional PBA
Whole Brain	Left Hemisphere	Right Hemisphere	Left Language Specific	Right Language Specific	Left Domain General	Right Domain General	Left Frontal	Right Frontal	Left Temporal	Right Temporal	Left Parietal	Right Parietal	Left Occipital	Right Occipital
-0.0294174	-0.123979	-0.058971	-0.0509889	-0.0651807	-0.0731596	-0.117048	-0.163669	-0.065695	-0.0274808	-0.126044	-0.0521393	-0.0547022	-0.176688	-0.0470929
0.0384465	-0.0639709	-0.076577	-0.246347	-0.227011	-0.15436	-0.144134	-0.22286	-0.239198	-0.177013	0.0184114	-0.180349	-0.199289	-0.207373	-0.257106
0.0561457	0.187977	-0.056925	-0.181571	-0.281329	-0.183525	-0.231235	-0.174584	-0.158678	-0.213803	-0.21518	-0.15922	-0.25966	-0.370703	-0.366853
-0.342732	-0.128738	-0.212425	-0.187082	-0.235695	-0.435222	-0.422768	-0.13011	-0.0832416	-0.219939	-0.172455	-0.418299	-0.547348	-0.183059	-0.203562
-0.310795	-0.252724	-0.294673	-0.165381	-0.186719	-0.160141	-0.162397	-0.243238	-0.133629	-0.273885	-0.322474	-0.200543	-0.252584	-0.504708	-0.512965
-0.123181	-0.0660561	-0.197036	-0.106801	-0.138011	-0.104945	-0.0919149	-0.0353275	-0.0660863	-0.319626	-0.374238	-0.269016	-0.140014	-0.339015	-0.331337
0.197205	0.356085	0.288197	-0.0534265	-0.00599789	-0.0830586	-0.0626571	-0.0781031	0.0169089	0.183319	0.0595552	0.00373941	0.0160857	0.0704845	0.0432394
-0.0186167	0.235806	0.0704731	0.240368	0.167823	0.277602	0.189904	0.148489	0.15042	0.297031	0.21549	0.274715	0.242263	-0.0382769	-0.171777
-0.279588	-0.283683	-0.132213	0.0161126	-0.125196	-0.137339	-0.139121	-0.0973822	-0.151299	-0.193024	-0.121349	-0.0548162	-0.0535158	-0.269651	-0.161069
-0.0893227	-0.276344	-0.17569	-0.238813	-0.0955189	-0.152666	-0.276041	-0.214761	-0.358863	-0.351278	-0.211806	-0.257919	-0.262185	-0.194447	-0.112572
-0.256455	0.0450309	0.0834166	-0.276301	-0.0940329	-0.121999	-0.183415	-0.164224	-0.119859	-0.283456	-0.180971	-0.0549965	-0.242829	-0.334004	-0.362622
-0.118352	-0.225147	-0.0892374	-0.333917	-0.285206	-0.360644	-0.310601	-0.376132	-0.113387	-0.104513	-0.0652674	-0.302277	-0.316023	-0.378585	-0.320154
-0.123978	0.012108	-0.315124	-0.157583	-0.553934	-0.416643	-0.362508	-0.166769	-0.206689	-0.19627	-0.355746	-0.475445	-0.639182	-0.516033	-0.373002
-0.115302	-0.148418	-0.0943688	-0.00741864	-0.0652618	-0.152038	-0.117611	-0.0983078	-0.0946708	-0.0906347	-0.0248219	-0.0197294	-0.127952	-0.297407	0.0367951
-0.0498735	-0.239874	-0.0858973	-0.194879	-0.218138	0.0207446	0.0221712	-0.125332	0.107866	-0.179502	-0.112079	-0.0211023	0.022808	-0.11795	-0.0495556
-0.734519	-0.341566	-0.287549	-0.177255	-0.195858	-0.0727119	-0.174103	-0.183812	-0.306298	-0.204041	-0.104909	-0.055122	0.0211964	-0.318131	-0.308293
0.192275	0.0375378	-0.0187101	-0.0155555	-0.157997	-0.158274	-0.260156	-0.299315	-0.141299	-0.0836511	-0.134009	-0.109976	-0.202967	-0.0689144	0.0243755
-0.362232	-0.136131	-0.038935	-0.209279	-0.125077	-0.164168	-0.138415	-0.161385	-0.000953586	-0.228882	-0.247355	-0.138557	-0.0269908	-0.251696	-0.231871
-0.42469	-0.546917	-0.505293	-0.353148	-0.370216	-0.339242	-0.362247	-0.38987	-0.520602	-0.324977	-0.269658	-0.316608	-0.342852	-0.12551	-0.0928916
-0.0455536	0.0356828	0.0989315	-0.0356312	-0.0095456	-0.0679511	0.00788267	-0.0063714	-0.0527566	0.0622539	0.140237	-0.210029	-0.122997	0.0155924	-0.129196
0.121964	-0.27354	-0.179923	-0.374225	-0.350356	-0.434546	-0.270553	-0.494369	-0.425734	-0.242622	-0.336497	-0.380875	-0.332448	-0.272994	-0.119203
-0.304035	-0.0625263	0.00239296	-0.127276	-0.116655	-0.162629	-0.211141	-0.0944181	-0.109645	-0.112258	-0.177049	-0.155461	-0.150602	-0.284766	-0.419105
-0.211441	-0.127232	-0.217542	-0.105807	-0.0960398	-0.135104	-0.0951941	-0.127154	-0.161663	-0.0789906	-0.120112	-0.0858051	0.000295198	-0.180776	-0.24936
-0.33092	-0.186641	-0.083376	-0.128328	-0.0867705	-0.160011	-0.159928	-0.0537358	-0.0503169	-0.10931	-0.138135	-0.228662	-0.233439	-0.144096	-0.137938
0.314741	0.201285	0.581143	1.18654	1.45421	1.10653	1.19856	0.962722	0.86265	1.00728	0.860867	0.799567	0.827966	1.01596	1.14712
1.47376	0.856692	1.16961	0.658265	0.519635	1.01268	1.10022	0.778441	0.736125	0.713457	0.476839	0.853208	0.906538	0.955272	1.26498
0.0866837	-0.10298	0.193518	0.535748	0.423428	0.408066	0.488626	0.35049	0.167407	0.268093	0.795578	0.504246	0.449746	0.675651	0.567603
-0.180051	-0.328268	-0.351981	-0.28309	-0.268643	-0.0991826	-0.20001	-0.211149	-0.16502	-0.0974484	-0.230679	-0.220866	-0.253537	-0.00837222	0.0690741
-0.150087	0.127685	0.0584555	0.166698	0.264735	0.574115	-0.0825808	0.154811	0.345348	0.229242	0.394915	0.305222	0.167065	0.578034	0.654607
-0.249715	-0.119532	-0.131507	-0.132425	-0.0751831	-0.0441078	0.0480323	-0.000541268	-0.150328	-0.185772	-0.155348	-0.00747187	-0.198738	-0.262561	-0.164818
0.448243	-0.0115519	0.20958	0.536757	0.371707	0.358468	0.473897	0.384107	0.297593	0.385507	0.628573	0.200198	0.18524	0.939342	0.552778
0.828912	-0.0215999	0.938001	-0.046412	0.527528	0.192993	0.2054	0.511825	0.913487	-0.151954	0.0878434	0.0177332	0.248474	1.05498	1.00626
1.6431	1.00838	1.13082	1.29804	0.846528	1.00634	0.74623	0.23605	-0.0870651	1.78123	1.53369	0.103225	0.641812	0.562809	0.450272
-0.502165	-0.340519	-0.0656146	-0.219785	-0.0383392	-0.112238	-0.165904	-0.251093	-0.231012	-0.188892	-0.104311	-0.164404	-0.0743251	-0.150696	-0.0927013
-0.447775	-0.346015	-0.241293	-0.420769	-0.332585	-0.180754	-0.283077	-0.343027	-0.306254	-0.344877	-0.298237	-0.138707	-0.204413	-0.287473	-0.245739
-0.185904	-0.101707	-0.173468	-0.0573553	-0.0860933	-0.243827	-0.172598	-0.0814889	-0.0278312	-0.251833	-0.0411786	-0.22483	-0.15812	-0.368381	-0.432328
0.0245647	0.0165021	-0.0938112	-0.047417	-0.154849	-0.0279208	-0.113449	-0.0176785	-0.0749753	-0.0108598	-0.0846377	-0.110437	-0.133203	-0.351192	-0.0910083
-0.00731566	-0.277927	0.0189132	-0.215242	0.00163698	-0.0321401	-0.084855	-0.233723	-0.190066	-0.139974	-0.041182	0.0130187	0.164751	0.106584	0.0348814
-0.42518	0.0264296	-0.319924	0.0580358	-0.143376	0.127394	0.153717	0.366984	0.204984	-0.0105834	-0.546236	-0.17287	-0.24116	-0.0648728	0.143297
-0.414272	-0.508405	-0.212685	-0.0369256	0.16016	0.124449	-0.0643428	0.00836186	0.21955	-0.0206501	0.143909	0.133082	-0.0097403	-0.02497	0.137127
-0.385196	0.189323	0.0803112	0.479381	0.628013	0.847852	0.564235	0.676565	0.503189	0.0268873	0.538061	0.485753	0.189608	0.0518974	0.0239201
0.070819	-0.140004	-0.311076	-0.367847	-0.260725	-0.411763	-0.312911	-0.400936	-0.432059	-0.258351	-0.122133	-0.313584	-0.274065	-0.265931	-0.481549
0.0415795	-0.181633	-0.0748922	-0.195623	-0.178312	-0.218656	-0.108485	-0.261854	-0.101504	-0.0827504	-0.229833	-0.216312	-0.211526	-0.234375	-0.21242
0.00961301	-0.339814	-0.305296	-0.477023	-0.201118	-0.164835	-0.315381	-0.393282	-0.563233	-0.366279	-0.295744	-0.20433	-0.13794	0.119129	-0.219996
0.243866	0.23998	0.210245	0.239381	0.16213	0.188657	0.190813	0.234434	0.270355	0.185087	0.0439557	0.165077	0.199751	0.137798	0.0106306
-0.910025	-0.284874	-0.232766	-0.0113172	0.0542022	-0.0846337	-0.0436109	-0.150268	-0.17714	0.0865796	0.224755	0.00428378	-0.0716792	0.162789	0.173493
0.261151	0.273734	0.527812	0.185132	0.630935	0.584462	0.636494	0.402134	0.248684	0.313497	0.589461	0.834369	1.04997	0.361829	1.0188
-1.44949	0.0413099	0.0983739	0.291208	0.247474	0.190219	0.222077	0.187588	0.31502	0.495372	0.793301	0.0858751	0.272026	0.155758	0.287691
-0.00702492	-0.144843	-0.0492608	-0.285764	-0.178884	-0.0985985	-0.0462935	-0.0304134	-0.073216	-0.346417	-0.285183	0.0105034	0.0785853	-0.383353	-0.428255
-0.111368	0.0993181	-0.00681796	-0.068365	-0.0402472	0.00232032	0.0147717	-0.0316588	-0.0433455	-0.0199071	-0.0672365	0.0458852	-0.0629667	-0.165701	-0.0304122
1.12584	0.969005	0.851621	0.406027	0.513592	0.498447	0.626397	0.35231	0.871363	0.907862	1.12004	1.00894	1.03904	0.773381	0.922131
-0.580905	-0.857948	-0.446767	-0.562232	-0.510737	-0.1575	-0.312459	-0.477814	-0.342784	-0.737725	-0.463186	-0.110255	-0.492784	-0.133617	-0.242639
-0.00922072	-0.123042	-0.0636606	0.114206	0.0842088	0.24209	0.0342286	0.180134	0.0329898	-0.29393	0.0191151	0.20909	0.152953	0.296062	0.400413
0.0531222	0.0394647	0.0997544	-0.0116439	0.0393472	0.206163	0.0989784	0.223411	0.0957732	-0.267954	-0.100273	0.0740784	0.144923	-0.0888419	0.0510444
-0.192231	-0.0475907	-0.351697	-0.0271726	-0.181422	-0.168683	-0.0346285	-0.0512032	-0.00889901	0.0219785	-0.162281	-0.236349	-0.19493	-0.345223	-0.326824
-0.469894	-0.346979	-0.486953	-0.283699	-0.260362	-0.144124	-0.51582	-0.607815	-0.586498	-0.200316	-0.0883382	0.193213	0.231225	0.11756	0.363755
0.0743827	0.135089	0.0505175	0.379682	0.0477311	0.270242	0.235102	0.36703	0.413611	0.260621	0.156316	0.123149	0.18728	0.0932954	0.0261553
-0.0293281	0.0533298	0.132485	0.10884	0.359212	0.347904	0.274249	0.0917988	0.16029	0.196976	0.287827	0.337654	0.22435	-0.304749	-0.168313
-0.379329	-0.265909	-0.116048	-0.214622	-0.206026	-0.174505	-0.282446	-0.293303	-0.25067	-0.378382	-0.194283	-0.14565	-0.125097	-0.360935	-0.46582
-0.0640061	0.0782347	-0.114227	-0.0278413	-0.0416447	-0.136977	-0.0857402	-0.0356588	-0.0865195	-0.0518812	-0.280291	-0.080531	0.0269631	-0.375527	-0.28989
-0.103584	0.223418	0.55091	0.984515	0.854179	0.81184	0.935652	0.953892	1.16162	0.362432	0.62829	0.155945	0.148031	0.464617	0.280574
0.789781	0.643578	0.344175	0.546309	0.296456	0.200337	0.0518109	0.259585	0.514928	0.448272	-0.130123	0.167474	0.162959	0.415873	0.351988
-0.454645	-0.485002	-0.466082	-0.406717	-0.246221	-0.299937	-0.360333	-0.249367	-0.281736	-0.519885	-0.374017	-0.0232415	-0.200922	-0.0646497	-0.169166
0.228855	0.0282047	0.0520085	0.22579	0.0904129	-0.0467946	0.0131769	0.00597547	-0.00436283	-0.00195946	0.0601765	-0.0231515	0.0378539	-0.193939	-0.171238
-0.184694	-0.410764	0.0293355	-0.182707	0.0579054	-0.0502867	0.0518963	0.157355	0.178515	-0.272457	-0.181129	-0.326901	-0.648412	0.0698125	0.0464588
-0.516593	-0.480905	-0.312268	-0.329044	-0.319175	-0.236845	-0.415622	-0.40962	-0.378098	-0.0995188	-0.246503	-0.400009	-0.368527	-0.23252	0.0798729
0.967151	0.989201	1.07777	0.872265	1.01407	0.813062	0.934366	0.720945	0.856458	0.978559	0.683148	0.708061	0.861901	0.900467	1.41238
-0.179457	-0.0877695	-0.195759	-0.223162	-0.18033	-0.202286	-0.173457	-0.155114	-0.19606	-0.232588	-0.186164	-0.230407	-0.374304	-0.270436	-0.261443
0.338675	0.224705	-0.209668	-0.0465239	-0.141649	-0.147689	-0.268634	-0.298055	-0.385834	-0.0287317	-0.192253	0.118001	-0.0969103	-0.130427	-0.093497
0.100618	-0.069575	0.171576	-0.00414864	0.0785785	0.138312	0.0490358	0.10639	-0.117095	0.0530629	-0.0576611	-0.0390136	0.274117	0.00926857	-0.125364
0.163811	-0.223449	-0.269371	-0.476681	-0.0861332	0.0310366	-0.300603	-0.299323	-0.54798	0.17535	-0.0147871	0.415416	-0.215034	-0.0174462	-0.187137
1.30038	0.981868	0.824996	0.38369	0.181505	0.132922	0.134931	-0.00618601	0.820499	0.843562	0.933095	0.450288	0.599338	0.741961	0.651823
-0.37806	-0.112034	-0.0126062	-0.166257	0.159025	0.0817581	0.0448012	0.0940389	-0.314087	0.0440055	0.207517	0.0168863	0.0372114	0.11471	-0.0374534
-0.196414	-0.208083	-0.139498	-0.2822	-0.262323	-0.263769	-0.177698	-0.149105	-0.133013	-0.110236	-0.202383	-0.219679	-0.36598	-0.303187	-0.254719
-0.0371324	-0.168712	-0.0516634	0.062849	0.153948	-0.019603	0.0331655	-0.0503284	0.0964185	0.19852	0.133125	-0.110784	0.0350269	-0.352722	-0.336714
0.51647	0.5271	0.0136148	0.050335	-0.0431199	0.435914	0.443421	0.547028	0.405014	0.202328	0.032259	0.261039	0.30396	0.214486	0.328843
0.375577	0.124446	0.537246	0.489005	0.52641	0.736103	0.579048	0.0717227	-0.0964499	0.800136	0.460404	0.656701	0.666362	1.13062	0.922327
-0.619015	-0.0715691	-0.525625	-0.0750622	-0.171348	-0.0353512	-0.310362	-0.211668	-0.416842	0.0882598	-0.0229142	-0.0749051	-0.402671	-0.102416	-0.14956
-0.4712	-0.110586	-0.425209	-0.0727995	-0.266721	-0.196949	-0.30752	-0.343713	-0.386088	0.0178413	-0.164382	-0.186287	-0.526615	-0.254898	-0.190924
0.553673	0.251402	0.175481	0.0618972	0.132115	0.393979	0.179928	0.111177	0.416485	0.365092	0.30453	0.568084	0.194104	-0.172713	0.275525
-0.22171	-0.25129	0.0140194	-0.0783664	0.0134126	0.0175768	-0.0919091	-0.112793	-0.0373446	-0.250672	-0.0442011	-0.144363	-0.0226547	-0.142988	-0.00627757
-0.312565	-0.121955	-0.07583	-0.17536	-0.284993	-0.266134	-0.311361	-0.206648	-0.281265	-0.323102	-0.380345	-0.421489	-0.307879	-0.345975	-0.441982
1.53784	0.931388	0.468905	1.22434	1.13361	1.10085	1.36164	1.0769	0.732226	0.962235	1.0459	1.39621	1.22293	1.31427	1.13896
0.567714	0.431755	-0.172207	0.587928	0.275911	0.492294	0.296654	0.434311	0.323389	0.502234	0.50034	0.578753	0.0396883	0.711772	1.205
0.460199	0.148712	-0.131061	0.0259671	-0.0750585	-0.0627294	0.151957	0.0262957	-0.163771	0.0126921	-0.163407	-0.0927609	-0.0663116	0.143774	0.0530821
0.299266	-0.375394	-0.110113	-0.0326632	-0.196761	-0.189574	-0.368864	-0.0789344	-0.20934	-0.199799	0.0790157	-0.440263	-0.296914	-0.0609263	-0.437214
-0.177491	-0.0759245	-0.040809	0.0744584	0.112159	0.181381	0.0762216	0.0691257	0.165604	-0.0430889	0.109516	0.074174	0.119467	0.0243743	0.0878125
-0.245519	-0.20309	-0.095984	-0.220244	-0.231119	-0.249273	-0.241338	-0.324782	-0.27096	-0.123829	-0.112522	-0.341433	-0.298189	-0.28843	-0.150317
0.782982	0.171088	0.15602	0.114165	-0.139116	0.160102	0.0653213	0.252987	0.266788	-0.148587	0.0259108	-0.0297348	-0.153334	0.13246	0.301006
0.91618	-0.0223385	-0.159635	0.613951	0.0277643	-0.0992998	-0.168609	0.345744	-0.242388	0.574498	0.255049	-0.0589422	0.336828	0.390256	0.63048
-0.338231	-0.295656	-0.328796	-0.372995	-0.230695	-0.158038	-0.124051	-0.147848	-0.180806	-0.258119	-0.147647	-0.00473632	-0.166362	-0.173969	-0.122649
0.0575597	0.00118333	-0.150774	-0.0108528	-0.124832	0.098613	0.0645955	0.045935	0.0587234	-0.0271565	-0.106315	0.0645987	-0.101685	0.125807	0.231714
-0.133805	-0.304094	-0.221294	-0.0239488	-0.102322	-0.173891	0.0136175	-0.32593	-0.718474	-0.276944	-0.0485372	-0.297943	-0.0690865	-0.170811	0.394313
-0.343323	-0.144621	-0.0632886	-0.0835401	-0.0290286	-0.116298	-0.0909398	0.0142954	-0.0191137	-0.110391	-0.0556107	-0.160367	-0.176963	-0.0860018	-0.0590246
-0.163329	-0.563561	-0.341861	-0.187439	-0.424087	-0.236468	-0.157885	-0.0272587	-0.314966	-0.401644	-0.423151	-0.319895	-0.214762	-0.143952	-0.124507
0.511521	0.693622	0.0533624	0.601477	0.276269	0.510825	0.57692	0.507197	0.213673	0.519816	0.339518	0.0801743	0.132953	0.297525	0.505214
0.108258	0.0962886	0.0680013	-0.231037	-0.241009	-0.27453	-0.20595	-0.319535	-0.106784	-0.133426	-0.109631	-0.18311	-0.218658	-0.284431	-0.329375
-0.585665	-0.58677	-0.363293	-0.211406	-0.0907455	-0.0988649	-0.251075	-0.212114	-0.239341	-0.28175	-0.0634875	0.0618458	-0.115351	-0.223299	-0.312855
-0.0742757	-0.365821	-0.259189	-0.115057	-0.305729	0.069032	-0.0537815	0.0898273	0.00068888	-0.358365	-0.513636	-0.0548777	0.0943386	-0.433976	-0.360829
-0.275562	-0.0545544	-0.0867715	0.0698357	-0.00786099	0.0314107	-0.0541335	0.0727116	-0.129569	0.0998752	-0.105573	-0.0407006	-0.0855063	-0.477571	-0.279015
-0.546932	0.22248	-0.0429046	0.617511	0.672568	0.857108	0.501933	0.778256	0.48296	0.0690944	-0.100951	0.909037	0.20116	0.650599	0.503529
-0.0814296	0.000746842	-0.109815	0.209099	0.0761518	0.169145	0.373194	0.20361	-0.0250646	0.0141282	-0.0803896	0.0499423	0.0475649	0.356243	0.397264
-0.120679	-0.328575	-0.101838	-0.376924	-0.0862978	-0.0769331	-0.108204	-0.206145	-0.0754303	-0.353721	-0.253751	-0.130577	-0.152829	-0.278654	-0.368736
4.19599	2.10494	0.794712	0.727675	0.301288	0.343909	0.000816782	-0.158285	-0.405073	2.277	0.960306	0.75881	0.584991	3.2403	0.664895
-0.800429	0.484913	0.00239011	0.383146	0.671392	0.538543	0.468401	0.823091	0.380172	0.0222475	0.552118	0.232555	0.259392	0.536972	-0.00655568
-0.0836823	0.0870695	0.0362082	0.138977	-0.00952576	-0.0655125	0.173667	0.0709852	0.210252	0.150003	0.0967919	0.200394	0.275569	-0.0362348	-0.166569
